# Supplementary material for: A multistudy analysis reveals that evoked pain intensity representation is distributed across brain systems
Source: PLoS Biol. 2022 May 2;20(5):e3001620. doi: 10.1371/journal.pbio.3001620 (PMC9098029; doi:10.1371/journal.pbio.3001620)
Supplement: S1 Table — Regression model coefficients (Fig 1B) shown. Standardized coefficients (SEM), regression of quartiled pain report with (unlisted) participant fixed effects. p < 0.05, all effects shown. ns, nonsignificant, excluded from model. blank cell, invariant or absent factor. †,‡Unique unlisted nonsignificant factors (†masked emotional facies, ‡cognitive self-regulation). (XLSX) [file pbio.3001620.s006.xlsx]

## Sheet: Sheet1
	T	Sens./Habit.		Psychological
Study		Within Site	Between Site	Expectation Cue	Social Cue	Hand- holding	Perceived Control	Placebo	Placebo value
Study 1-7 Aggregate	1.009 (0.06)	-0.369 (0.06)	ns	0.203 (0.03)	0.176 (0.03)	ns	-0.153 (0.07)
Study 1	0.826 (0.04)	ns	ns	ns
Study 2	0.386 (0.10)	-0.137 (0.03)	ns	0.648 (0.07)
Study 3	0.239 (0.06)	ns	ns	0.489 (0.06)
Study 4†	0.774 (0.05)	-0.345 (0.04)	ns	ns			ns
Study 5	1.178 (0.05)	ns	0.113 (0.04)
Study 6		ns	ns			-0.169 (0.07)
Study 7	0.532 (0.05)	ns	ns		0.437 (0.05)
Study V1‡	0.840 (0.06)	ns	-0.183(0.05)
Study V2	0.576 (0.03)	ns	ns	ns				ns
Study V3		0.540 (0.05)	ns					-0.375 (0.05)	-0.159 (0.05)
Study V4	0.518 (0.03)	ns	-0.076 (0.03)
