# Supplementary material for: A multistudy analysis reveals that evoked pain intensity representation is distributed across brain systems
Source: PLoS Biol. 2022 May 2;20(5):e3001620. doi: 10.1371/journal.pbio.3001620 (PMC9098029; doi:10.1371/journal.pbio.3001620)
Supplement: S2 Table — †cross-validated model performance (Pearson-r) within-participant is normalized by z-fisher transformation and modeled using a mixed effects design (random participant intercept, random study intercept and slope). Inverse z-Fisher transformed model coefficients and CI shown. CI0.95, 95% confidence Intervals. df, degrees of freedom estimated using Satterthwaite’s correction. (XLSX) [file pbio.3001620.s007.xlsx]

## Sheet: Sheet1
	Model performance		Learner performance
Model Space	r-value† [CI0.95]	df	r-value† [CI0.95]	df
Region	0.507 [0.31, 0.67]	6.58	0.636 [0.37, 0.81]	6.42
fRSN	0.413 [0.18, 0.60]	6.7	0.641 [0.28, 0.84]	6.01
cRSN	0.545 [0.24, 0.76]	6.24	0.701 [0.82, 0.86]	6.23
Pain Pathways	0.623 [0.34, 0.80]	6.17	0.773 [0.49, 0.91]	6.12
Neurosynth	0.661 [0.31, 0.85]	6.08	0.806 [0.54, 0.93]	6.18
Full Brain	0.718 [0.43, 0.87]	6.13	0.788 [0.54,0.91]	6.25
