# Supplementary material for: A multistudy analysis reveals that evoked pain intensity representation is distributed across brain systems
Source: PLoS Biol. 2022 May 2;20(5):e3001620. doi: 10.1371/journal.pbio.3001620 (PMC9098029; doi:10.1371/journal.pbio.3001620)
Supplement: S3 Table — †Performance contrasts are modeled using a mixed effects design (random participant intercept, random study intercept, and slope). ‡z-fisher transformation of cross-validated model performance (within-participant Pearson-r). df, degrees of freedom estimated using Satterthwaite’s correction. NS, neurosynth; PP, pain pathways. *p < 0.05. (XLSX) [file pbio.3001620.s008.xlsx]

## Sheet: Sheet1
Contrast†	Model performance contrast			Learner performance contrast
	z(r)‡ (s.e.m.)	df	p-value	z(r)‡ (s.e.m.)	df	p-value
multisys - local	0.272 (0.07)	6.88	0.006*	0.275 (0.09)	6.13	0.022*
brain - (NS & PP)	0.141 (0.07)	18.63	0.059	-0.004 (0.08)	9.79	0.959
NS - PP	0.065 (0.09)	13.36	0.459	0.088 (0.09)	13.22	0.325
cRSN - fRSN	0.173 (0.09)	10.51	0.088	0.111 (0.10)	6.86	0.293
region - (cRSN & fRSN)	0.034 (0.09)	6.45	0.713	-0.063 (0.12)	6.17	0.607
brain - region (post-hoc)	0.344 (0.10)	7.92	0.008*	0.316 (0.11)	5.23	0.034*
