# Supplementary material for: A multistudy analysis reveals that evoked pain intensity representation is distributed across brain systems
Source: PLoS Biol. 2022 May 2;20(5):e3001620. doi: 10.1371/journal.pbio.3001620 (PMC9098029; doi:10.1371/journal.pbio.3001620)
Supplement: S4 Table — *,†p < 0.05, bias-corrected bootstrap confidence interval, 5,000 repetitions. Factors included based on statistical significance in multiple regression on pain (t test, p < 0.05). All parameters and statistics estimated while modeling participant fixed effects (not shown). (XLSX) [file pbio.3001620.s009.xlsx]

## Sheet: Sheet1
Factor	Using Full Brain Model Prediction			Using Full Brain Learner Prediction
	α	β	α*β	α	β	α*β
Temperature	0.346* [.21, .49]	0.463* [.38, .57]	0.065* [.03, .11]	0.508† [.40, .61]	0.429† [.35, .51]	0.129† [.09, .17]
Habituation	-0.10* [-.21, -.00]	-0.182* [-.26,-.11]	-0.019* [-.05, -.00]	-0.078† [-.16, -.01]	-0.149† [-.21, -.09]	-0.020† [-.04, -.00]
Expectation	0.16* [.05, .27]	0.226* [.15, .30]	0.030* [.01, .06]	0.111† [.01, .21]	0.192† [.12, .26]	0.028† [.00, .05]
Control	0.042 [-.09, .14]	-0.073* [-.16, -.01]	0.008 [-.02, .03]	-0.007 [-.10, .07]	-0.060 [-.13, .01]	-0.002 [-.03, .02]
Social	0.04 [-.08,.07]	0.208* [.17, .26]	0.000 [-.01, .02]	0.037 [-.01, .09]	0.221† [.19, .25]	0.009 [-.00, .03]
Brain	-	0.187* [.11, .27]	-	-	0.254† [.19, .32]	-
