# Supplementary material for: A multistudy analysis reveals that evoked pain intensity representation is distributed across brain systems
Source: PLoS Biol. 2022 May 2;20(5):e3001620. doi: 10.1371/journal.pbio.3001620 (PMC9098029; doi:10.1371/journal.pbio.3001620)
Supplement: S5 Table — *p < 0.05, bias-corrected bootstrap confidence interval, 5,000 repetitions. Factors included based on statistical significance in multiple regression on pain (t test, p < 0.05). All parameters and statistics estimated while modeling participant fixed effects (not shown). (XLSX) [file pbio.3001620.s010.xlsx]

## Sheet: Sheet1
Factor	region α*β	fRSN α*β	cRSN α*β	PP α*β	NS α*β	brain α*β
T	0.035* [0.01, 0.07] (0.065)	0.007 [-0.00, 0.02] (0.013)	0.025* [0.00, 0.06] (0.047)	0.042* [0.01, 0.08] (0.079)	0.049* [0.01, 0.01] (0.092)	0.065* [0.03, 0.11] (0.122)
exp.	0.004 [-0.01, 0.02] (0.015)	0.011 [-0.00, 0.03] (0.043)	0.015* [0.00, 0.04] (0.059)	0.009 [-0.00, 0.03] (0.035)	0.020* [0.00, 0.05] (0.077)	0.030* [0.01, 0.06] (0.118)
social	-0.001 [-0.01, 0.01] (-0.004)	0.000 [-0.01, 0.01] (0.001)	0.003 [-0.01, 0.02] (0.016)	0.003 [-0.00, 0.02] (0.015)	0.005 [-0.00, 0.02] (0.026)	0.001 [-0.02, 0.02] (0.005)
habit.	-0.021* [-0.05, -0.01] (0.103)	-0.005 [-0.03, 0.00] (0.026)	-0.013* [-0.04, -0.00] (0.063)	-0.016* [-0.04, -0.00] (0.080)	-0.018* [-0.05, -0.00] (0.089)	-0.022* [-0.05, -0.00] (0.095)
perceived ctrl	-0.003 [-0.02, 0.01] (0.039)	0.002 [-0.01, 0.02] (-0.026)	0.003 [-0.02, 0.02] [-0.053)	0.007 [-0.01, 0.03] (-0.104)	0.002 [-0.02, 0.02] (-0.042)	0.008 [-0.02, 0.03] (-0.123)
