# Supplementary material for: A multistudy analysis reveals that evoked pain intensity representation is distributed across brain systems
Source: PLoS Biol. 2022 May 2;20(5):e3001620. doi: 10.1371/journal.pbio.3001620 (PMC9098029; doi:10.1371/journal.pbio.3001620)
Supplement: S6 Table — *p < 0.05, bias-corrected bootstrap confidence interval, 5,000 repetitions. Factors included based on statistical significance in multiple regression on pain (t test, p < 0.05). All parameters and statistics estimated while modeling participant fixed effects (not shown). (XLSX) [file pbio.3001620.s011.xlsx]

## Sheet: Sheet1
Factor	region α*β	fRSN α*β	cRSN α*β	PP α*β	NS α*β	brain α*β
T	0.0525* [0.03,0.08] (0.094)	0.087* [0.05, 0.13] (0.156)	0.083* [0.04, 0.13] (0.148)	0.091* [0.06, 0.13] (0.163)	0.113* [0.07, 0.16] (0.202)	0.129* [0.09, 0.18] (0.231)
exp.	0.0084 [ -0.01, 0.03] (0.038)	-0.010 [-0.03, 0.01] (-0.047)	0.003 [-0.02, 0.02] (0.013)	0.033* [0.01, 0.06] (0.151)	0.029* [0.01, 0.05] (0.132)	0.028* [0.01, 0.06] (0.128)
social	0.0019 [-0.01, 0.01] (0.008)	0.019* [0.01, 0.03] (0.082)	0.003 [-0.00, 0.01] (0.012)	0.017* [0.01, 0.03] (0.072)	0.020* [0.01, 0.04] (0.088)	0.009 [-0.00, 0.03] (0.040)
habit.	-0.016* [-0.03, -0.00] (0.093)	-0.025* [-0.05, -0.01] (0.147)	-0.015* [-0.04, -0.00] (0.091)	-0.018* [-0.04, -0.00] (0.109)	-0.023* [-0.05, -0.01] (0.135)	-0.020* [-0.04, -0.00] (0.117)
perceived ctrl	-0.012* [-0.03 -0.00] (0.192)	0.009 [-0.01, 0.03] (-0.148)	-0.005 [-0.03, 0.01] (0.082)	-0.007 [-0.03, 0.01] (0.112)	-0.013 [-0.04, 0.01] (0.217)	-0.002 [-0.03, 0.02] (0.027)
